# Supplementary material for: Synthesis of 6- or 8-Carboxamido Derivatives of Imidazo[1,2-a]pyridines via a Heterogeneous Catalytic Aminocarbonylation Reaction
Source: Molecules. 2024 Oct 25;29(21):5048. doi: 10.3390/molecules29215048 (PMC11547779; doi:10.3390/molecules29215048)
Supplement: Supplementary file 1 [file molecules-29-05048-s001.zip]

Archive with 1 entries (1 files):
- molecules-3278399-supplementary.pdf
